# Supplementary material for: The Effect of Microbiome-Modulating Agents (MMAs) on Type 1 Diabetes: A Systematic Review and Meta-Analysis of Randomized Controlled Trials
Source: Nutrients. 2024 May 29;16(11):1675. doi: 10.3390/nu16111675 (PMC11174426; doi:10.3390/nu16111675)
Supplement: Supplementary file 1 [file nutrients-16-01675-s001.zip]

Archive with 17 entries (15 files):
- nutrients-3014592-supplementary/Supplementary S1.pdf
- nutrients-3014592-supplementary/Supplementary S2.pdf
- nutrients-3014592-supplementary/Supplementary S3/
- nutrients-3014592-supplementary/Supplementary S3/CRP.pdf
- nutrients-3014592-supplementary/Supplementary S3/DIUFunnel plot.png
- nutrients-3014592-supplementary/Supplementary S3/FBG.pdf
- nutrients-3014592-supplementary/Supplementary S3/FCPFunnel plot.png
- nutrients-3014592-supplementary/Supplementary S3/HbA1c Funnel plot.tif
- nutrients-3014592-supplementary/Supplementary S3/HDL.pdf
- nutrients-3014592-supplementary/Supplementary S3/IL-10.pdf
- nutrients-3014592-supplementary/Supplementary S3/LDL.pdf
- nutrients-3014592-supplementary/Supplementary S3/Shannon index.pdf
- nutrients-3014592-supplementary/Supplementary S3/TNF-a.pdf
- nutrients-3014592-supplementary/Supplementary S4/
- nutrients-3014592-supplementary/Supplementary S4/Age.pdf
- nutrients-3014592-supplementary/Supplementary S4/Disease duration.pdf
- nutrients-3014592-supplementary/Supplementary S4/MMA.pdf
